# Supplementary material for: ‘140R’ Rootstock Regulates Resveratrol Content in ‘Cabernet Sauvignon’ Grapevine Leaves Through miRNA
Source: Plants (Basel). 2024 Oct 31;13(21):3057. doi: 10.3390/plants13213057 (PMC11548312; doi:10.3390/plants13213057)
Supplement: Supplementary file 1 [file plants-13-03057-s001.zip]

Archive with 1 entries (1 files):
- plants-3230907-supplementary material.pdf
